# Supplementary material for: STOP1 Regulates LKS1 Transcription and Coordinates K+/NH4+ Balance in Arabidopsis Response to Low-K+ Stress
Source: Int J Mol Sci. 2021 Dec 29;23(1):383. doi: 10.3390/ijms23010383 (PMC8745191; doi:10.3390/ijms23010383)
Supplement: Supplementary file 1 [file ijms-23-00383-s001.zip]

Archive with 1 entries (1 files):
- ijms-1504682-supplementary.pdf
